# Supplementary material for: Uncovering the mechanism of Kang-ai injection for treating intrahepatic cholangiocarcinoma based on network pharmacology, molecular docking, and in vitro validation
Source: Front Pharmacol. 2023 Mar 2;14:1129709. doi: 10.3389/fphar.2023.1129709 (PMC10017963; doi:10.3389/fphar.2023.1129709)
Supplement: Supplementary file 1 [file Table1.xlsx]

## Sheet: Table S1
	Table S1. Active components of KAI
	Mol ID	Molecule Name	OB (%)	DL	Source of ingredients
	MOL000211	Mairin	55.38	0.78	Astragalus
	MOL000239	Jaranol	50.83	0.29	Astragalus
	MOL000296	hederagenin	36.91	0.75	Astragalus
	MOL000033	(3S,8S,9S,10R,13R,14S,17R)-10,13-dimethyl-17-[(2R,5S)-5-propan-2-yloctan-2-yl]-2,3,4,7,8,9,11,12,14,15,16,17-dodecahydro-1H-cyclopenta[a]phenanthren-3-ol	36.23	0.78	Astragalus
	MOL000354	isorhamnetin	49.6	0.31	Astragalus
	MOL000371	3,9-di-O-methylnissolin	53.74	0.48	Astragalus
	MOL000374	5'-hydroxyiso-muronulatol-2',5'-di-O-glucoside	41.72	0.69	Astragalus
	MOL000378	7-O-methylisomucronulatol	74.69	0.3	Astragalus
	MOL000379	9,10-dimethoxypterocarpan-3-O-尾-D-glucoside	36.74	0.92	Astragalus
	MOL000380	(6aR,11aR)-9,10-dimethoxy-6a,11a-dihydro-6H-benzofurano[3,2-c]chromen-3-ol	64.26	0.42	Astragalus
	MOL000387	Bifendate	31.1	0.67	Astragalus
	MOL000392	formononetin	69.67	0.21	Astragalus
	MOL000398	isoflavanone	109.99	0.3	Astragalus
	MOL000417	Calycosin	47.75	0.24	Astragalus
	MOL000422	kaempferol	41.88	0.24	Astragalus
	MOL000433	FA	68.96	0.71	Astragalus
	MOL000438	(3R)-3-(2-hydroxy-3,4-dimethoxyphenyl)chroman-7-ol	67.67	0.26	Astragalus
	MOL000439	isomucronulatol-7,2'-di-O-glucosiole	49.28	0.62	Astragalus
	MOL000442	1,7-Dihydroxy-3,9-dimethoxy pterocarpene	39.05	0.48	Astragalus
	MOL000098	quercetin	46.43	0.28	Astragalus
	MOL002879	Diop	43.59	0.39	Ginseng
	MOL000449	Stigmasterol	43.83	0.76	Ginseng
	MOL000358	beta-sitosterol	36.91	0.75	Ginseng
	MOL003648	Inermin	65.83	0.54	Ginseng
	MOL000422	kaempferol	41.88	0.24	Ginseng
	MOL004492	Chrysanthemaxanthin	38.72	0.58	Ginseng
	MOL005308	Aposiopolamine	66.65	0.22	Ginseng
	MOL005314	Celabenzine	101.88	0.49	Ginseng
	MOL005317	Deoxyharringtonine	39.27	0.81	Ginseng
	MOL005318	Dianthramine	40.45	0.2	Ginseng
	MOL005320	arachidonate	45.57	0.2	Ginseng
	MOL005321	Frutinone A	65.9	0.34	Ginseng
	MOL005344	ginsenoside rh2	36.32	0.56	Ginseng
	MOL005348	Ginsenoside-Rh4_qt	31.11	0.78	Ginseng
	MOL005356	Girinimbin	61.22	0.31	Ginseng
	MOL005357	Gomisin B	31.99	0.83	Ginseng
	MOL005360	malkangunin	57.71	0.63	Ginseng
	MOL005376	Panaxadiol	33.09	0.79	Ginseng
	MOL005384	suchilactone	57.52	0.56	Ginseng
	MOL005399	alexandrin_qt	36.91	0.75	Ginseng
	MOL005401	ginsenoside Rg5_qt	39.56	0.79	Ginseng
	MOL000787	Fumarine	59.26	0.83	Ginseng
	MOL001040	(2R)-5,7-dihydroxy-2-(4-hydroxyphenyl)chroman-4-one	42.36	0.21	Sophora flavescent
	MOL001484	Inermine	75.18	0.54	Sophora flavescent
	MOL003542	8-Isopentenyl-kaempferol	38.04	0.39	Sophora flavescent
	MOL003627	sophocarpine	64.26	0.25	Sophora flavescent
	MOL003648	Inermin	65.83	0.54	Sophora flavescent
	MOL003673	Wighteone	42.8	0.36	Sophora flavescent
	MOL003676	Sophoramine	42.16	0.25	Sophora flavescent
	MOL003680	sophoridine	60.07	0.25	Sophora flavescent
	MOL000392	formononetin	69.67	0.21	Sophora flavescent
	MOL004580	cis-Dihydroquercetin	66.44	0.27	Sophora flavescent
	MOL004941	(2R)-7-hydroxy-2-(4-hydroxyphenyl)chroman-4-one	71.12	0.18	Sophora flavescent
	MOL005100	5,7-dihydroxy-2-(3-hydroxy-4-methoxyphenyl)chroman-4-one	47.74	0.27	Sophora flavescent
	MOL005944	matrine	63.77	0.25	Sophora flavescent
	MOL000006	luteolin	36.16	0.25	Sophora flavescent
	MOL006561	(+)-14alpha-hydroxymatrine	35.73	0.29	Sophora flavescent
	MOL006562	(+)-7,11-dehydromatrine,(leontalbinine)	62.08	0.25	Sophora flavescent
	MOL006563	(+)-9alpha-hydroxymatrine	32.04	0.29	Sophora flavescent
	MOL006564	(+)-allomatrine	58.87	0.25	Sophora flavescent
	MOL006565	AIDS211310	68.68	0.25	Sophora flavescent
	MOL006566	(+)-lehmannine	58.34	0.25	Sophora flavescent
	MOL006568	isosophocarpine	61.57	0.25	Sophora flavescent
	MOL006569	(-)-14beta-hydroxymatrine	37.26	0.29	Sophora flavescent
	MOL006570	(-)-9alpha-hydroxysophoramine	35.23	0.29	Sophora flavescent
	MOL006571	anagyrine	62.01	0.24	Sophora flavescent
	MOL006572	1,4-diazaindan-type,alkaloid,flavascensine	34.64	0.24	Sophora flavescent
	MOL006573	13,14-dehydrosophoridine	65.34	0.25	Sophora flavescent
	MOL006582	5伪,9伪-dihydroxymatrine	40.93	0.32	Sophora flavescent
	MOL006583	7,11-dehydromatrine	44.43	0.25	Sophora flavescent
	MOL006596	Glyceollin	97.27	0.76	Sophora flavescent
	MOL003347	hyperforin	44.03	0.6	Sophora flavescent
	MOL006604	(2S)-7-hydroxy-2-(4-hydroxyphenyl)-5-methoxy-8-(3-methylbut-2-enyl)chroman-4-one	48.09	0.39	Sophora flavescent
	MOL006613	kushenin	47.62	0.38	Sophora flavescent
	MOL006619	kushenol J	51.39	0.74	Sophora flavescent
	MOL006620	kushenol J_qt	50.86	0.24	Sophora flavescent
	MOL006622	kushenol O	42.41	0.76	Sophora flavescent
	MOL006623	kushenol,t	51.28	0.64	Sophora flavescent
	MOL006626	leachianone,g	60.97	0.4	Sophora flavescent
	MOL006627	Lehmanine	62.23	0.25	Sophora flavescent
	MOL006628	(+)-Lupanine	52.71	0.24	Sophora flavescent
	MOL006630	Norartocarpetin	54.93	0.24	Sophora flavescent
	MOL000456	Phaseolin	78.2	0.73	Sophora flavescent
	MOL006649	sophranol	55.42	0.28	Sophora flavescent
	MOL006650	(-)-Maackiain-3-O-glucosyl-6'-O-malonate	48.69	0.52	Sophora flavescent
	MOL006652	trifolrhizin	48.53	0.74	Sophora flavescent
	MOL000098	quercetin	46.43	0.28	Sophora flavescent
